# Supplementary material for: Control of non-REM sleep by ventrolateral medulla glutamatergic neurons projecting to the preoptic area
Source: Nat Commun. 2022 Aug 12;13:4748. doi: 10.1038/s41467-022-32461-3 (PMC9374761; doi:10.1038/s41467-022-32461-3)
Supplement: Supplementary file 5 — Source Data [file 41467_2022_32461_MOESM5_ESM.xlsx]

## Sheet: Figure 1
Fig 1c	c-Fos counting
control	SD	RS
275	633	415
261	501	401
291	575	426
	516
	701

## Sheet: Figure 2
Fig 2c	Activity of NREM-active cells					Fig 2d	W-N transition		N-W transition
cell#	Wake	NREM	REM			pre	post		pre	post
1	9.38651	10.9562	2.9617			22.104	34.156		4.2543	9.4597
2	3.18067	6.78988	0.937699			1.2383	15.217		7.5586	2.4765
3	7.7552	20.365	5.0815			1.9807	23.306		13.954	14.238
4	2.39451	5.34396	0			0	8.8631		11.85	0
5	2.88611	8.62047	4.50924			0	12.361		1.3571	14.052
6	1.79553	4.67305	0			7.5607	12.784		2.4798	0
7	0.209142	3.64289	0			0	1.4787		6.3803	1.6596
8	1.35941	2.4235	1.24998			0	0.35957		0	4.2926
9	0.886451	1.67762	0.216195			0	1.2016		0	5.1765
10	5.60165	22.207	17.8419			1.5967	13.147		21.498	8.4409
11	5.65618	7.24099	0			6.3404	8.5513		0	0

## Sheet: Figure 4
Fig 4d	EPSP
cell#	Pre	block
1	1.81216
2	3.53662
3	7.83746
4	1.98558	0.326629
5	1.84955	0.438607
6	1.85396
7	2.77867	0.221358
8	11.7073	0.989978

## Sheet: Figure 5
Fig 5c	Wake time per hour					Fig 5c	wake time/3h			Fig 5c	wake bouts			Fig 5c	wake bout duration
hour#	saline-mean	saline-SEM	CNO-mean	CNO-SEM		mouse#	saline	CNO		mouse#	saline	CNO		mouse#	saline	CNO
1	25.6167	2.99634	35.06	3.4412		1	32.8333	138.733		1	30	12		1	63.8	695.5
2	22.63	3.28243	34.8967	5.18019		2	73.467	97.066		2	25	30		2	173.28	194
3	14.8134	1.86966	33.0366	5.73734		3	69.434	96.167		3	29	39		3	142.14	147.13
4	20.7467	3.49503	36.6733	4.74732		4	81.2	76.9673		4	33	22		4	147.03	210.18
5	18.81	3.73193	33.53	5.08432		5	72.466	169.133		5	36	4		5	119.83	2539
6	26.9234	3.33318	32.5	2.37459		6	63.4997	78		6	40	43		6	93.55	109.63
7	30.6167	5.25951	39.4291	4.80882		7	65.4667	89.433		7	33	34		7	118.42	157.24
8	25.0082	4.9973	27.3876	4.7694		8	41.6667	119.867		8	43	40		8	55.628	179.1
9	38.4126	4.92021	43.6875	4.87925		9	69.734	95.9007		9	39	27		9	106.97	213.11
10	49.4457	4.85169	51.6375	3.5748		10	60.8337	64.967		10	39	34		10	92.769	113.82
11	45.7376	4.99634	53.1457	3.10836
12	40.0624	5.58988	51.2999	3.84895
Fig 5d	NREM time per hour					Fig 5d	NREM time/3h			Fig 5d	NREM bouts			Fig 5d	NREM bout duration
hour#	saline-mean	saline-SEM	CNO-mean	CNO-SEM		mouse#	saline	CNO		mouse#	saline	CNO		mouse#	saline	CNO
1	31.4966	2.80437	23.1734	2.95539		1	132.567	39.3667		1	42	13		1	189.286	176.77
2	32.9967	2.96436	21.4368	4.30571		2	93.7	68.667		2	37	31		2	151.78	131.74
3	38.4467	1.77198	22.6966	5.12549		3	93.567	76.933		3	36	41		3	155.83	112.49
4	33.6666	3.25219	19.5034	3.98936		4	91	94.533		4	39	24		4	139.9	234.67
5	35.5532	3.53213	22.8334	4.36972		5	91.433	10.867		5	48	4		5	114.21	155.5
6	29.4632	3.05023	23.7801	1.95787		6	96.867	83.967		6	50	46		6	116.2	109.17
7	25.8209	4.63208	17.8208	4.15425		7	101.899	78.467		7	38	37		7	160.79	126.27
8	30.3792	4.46775	27.7959	4.2017		8	127.967	54.1		8	58	43		8	132.31	75.442
9	19.546	4.48231	14.0625	4.07659		9	95.967	70.167		9	38	28		9	151.47	150.14
10	9.68755	4.53922	7.16255	3.18674		10	104.433	99.6		10	43	37		10	145.63	161.41
11	12.6459	4.54429	5.75833	2.50388
12	17.225	4.80905	7.67084	3.38783
Fig 5e	REM time per hour					Fig 5e	REM time/3h			Fig 5e	REM bouts			Fig 5e	REM bout duration
hour#	saline-mean	saline-SEM	CNO-mean	CNO-SEM		mouse#	saline	CNO		mouse#	saline	CNO		mouse#	saline	CNO
1	2.88	0.561175	1.75667	0.716353		1	14.6	1.9		1	16	2		1	54.75	59
2	4.36	0.61246	3.65663	1.06378		2	12.8001	14.2333		2	15	17		2	51.2	50.941
3	6.73335	0.497869	4.25999	0.847041		3	17	6.9		3	16	6		3	63.75	68.333
4	5.57333	0.490322	3.81334	0.801222		4	7.8	8.5		4	9	6		4	52	86.667
5	5.63333	0.480612	3.62668	0.863169		5	16.1	0		5	16	0		5	60.375	NaN
6	3.60334	0.75705	3.71333	0.566495		6	19.5666	18		6	27	21		6	43.407	49.238
7	3.55829	1.06575	2.74167	0.854673		7	12.6	12.0667		7	13	11		7	58	67.455
8	4.60417	0.809649	4.80834	0.641288		8	10.3001	5.99997		8	13	7		8	47.538	51.429
9	2.0375	0.701992	2.24166	0.875043		9	14.2667	13.8663		9	10	11		9	85.6	75.636
10	0.858334	0.577307	1.19584	0.430182		10	14.7	15.3666		10	14	13		10	63	70.923
11	1.60833	0.642807	1.08333	0.620165
12	2.70418	0.814174	1.02916	0.482858

## Sheet: Figure 6
Fig 6c	Wake time per hour					Fig 6c	wake time/3h			Fig 6c	wake bouts			Fig 6c	wake bout duration
hour#	saline-mean	saline-SEM	CNO-mean	CNO-SEM		mouse#	saline	CNO		mouse#	saline	CNO		mouse#	saline	CNO
1	32.2889	4.76174	34.1149	4.29688		1	127.067	94.1		1	15	23		1	507.47	242.17
2	38.5852	5.04441	20.8407	2.87038		2	147.766	83.066		2	15	44		2	590.13	113.05
3	37.0112	5.57321	24.059	3.16576		3	110.767	85.1		3	27	33		3	246.07	152
4	29.4926	4.57654	25.8631	4.91636		4	83.134	67.266		4	21	38		4	236.29	105.89
5	30.7147	5.45787	21.6962	1.93483		5	98.9	87.2667		5	33	27		5	179.7	192.37
6	38.774	5.53223	31.3961	4.60946		6	96.533	53.5		6	41	43		6	141.27	72.512
7	29.0259	4.00445	38.7184	3.52427		7	81.667	62.733		7	32	34		7	152.56	109.18
8	39.8333	4.54625	48.6296	3.41971		8	114.8	79.4		8	29	29		8	237.38	161.17
9	50.1962	3.73197	51.9	3.46435		9	110.334	98.7		9	20	20		9	330.8	294.7
10	45.563	6.13635	52.2186	2.59729
11	36.1924	6.47935	37.7593	6.61376
12	35.6074	5.28995	37.1333	5.55055
Fig 6d	NREM time per hour					Fig 6d	NREM time/3h			Fig 6d	NREM bouts			Fig 6d	NREM bout duration
hour#	saline-mean	saline-SEM	CNO-mean	CNO-SEM		mouse#	saline	CNO		mouse#	saline	CNO		mouse#	saline	CNO
1	25.0887	4.1582	24.5852	4.11885		1	48.1664	83.034		1	16	33		1	180.63	150.85
2	19.4333	4.47617	36.8481	2.92335		2	31.6663	91.333		2	16	45		2	118.63	121.69
3	20.6	4.93863	32.7668	2.87617		3	65.199	90.1		3	27	47		3	144.74	114.94
4	27.9852	4.22947	31.9519	4.50973		4	87.533	100.2		4	24	43		4	218.67	139.67
5	25.9075	4.66246	35.0814	1.75191		5	74.033	85.7		5	33	34		5	134.55	151.12
6	18.8814	4.90442	26.0667	3.9464		6	75.867	122.534		6	41	55		6	110.93	133.6
7	28.2556	3.63747	19.3702	3.15405		7	85.4	110.2		7	34	45		7	150.65	146.84
8	17.9963	4.05748	9.99256	2.97712		8	58.0007	92.567		8	30	37		8	115.93	150.11
9	9.05552	3.45616	7.44074	3.14327		9	60.2333	72.133		9	18	22		9	200.67	196.64
10	13.0963	5.53721	7.08519	2.18015
11	21.2371	5.73464	19.7149	5.75513
12	22.4223	4.75136	20.3591	4.93064
Fig 6e	REM time per hour					Fig 6e	REM time/3h			Fig 6e	REM bouts			Fig 6e	REM bout duration
hour#	saline-mean	saline-SEM	CNO-mean	CNO-SEM		mouse#	saline	CNO		mouse#	saline	CNO		mouse#	saline	CNO
1	2.60741	0.81293	1.2926	0.39922		1	4.7	2.83333		1	5	4		1	56	42.5
2	1.97036	0.599393	2.3037	0.426199		2	0.5	5.5667		2	1	4		2	30	83.5
3	2.37407	0.692211	3.15555	0.626448		3	4.0334	4.8		3	5	5		3	48.4	57.6
4	2.51112	0.545497	2.17777	0.49441		4	9.3333	12.5333		4	8	15		4	70	50.133
5	3.37037	0.806028	3.20741	0.431754		5	7.03337	6.96673		5	6	7		5	70.333	59.714
6	2.33333	0.664114	2.52593	0.691073		6	7.5666	3.89997		6	13	6		6	34.769	39
7	2.71112	0.497401	1.89629	0.421506		7	12.9	7.0333		7	16	8		7	48.375	52.75
8	2.15556	0.589202	1.37038	0.493525		8	7.1333	8		8	7	9		8	61.143	53.333
9	0.737037	0.297853	0.644444	0.351407		9	9.3666	9.1333		9	6	6		9	93.667	91.333
10	1.32593	0.696351	0.688886	0.517976
11	2.55925	0.79911	2.51851	0.944622
12	1.96296	0.602985	2.48888	0.68324

## Sheet: Figure 7
Fig 7e	Bout duration			Relative delta			Fig 7f	Wake-to-NREM probabiliy					Fig 7h	Laser frequency
	Induced	Natural		Induced	Natural		Vglut2+light	Vglut2 no light	Vglut2/YFP	GAD2	CaMKII		Frequency(Hz)	1	2	5	10	20
	164.53	138.51		0.44125	0.47		0.982143	0.266667	0.0833333	0.078125	0.636364			0.176471	0.153846	0.333333	0.538462	0.611111
	99.822	128.69		0.47318	0.51		0.857143	0	0.0909091	0.0425532	0.775			0.0666667	0.0909091	0.115385	0.181818	0.769231
	258.67	90		0.39732	0.3		1	0.0833333	0.0454545	0.075	0.731			0.142857	0.272727	0.215686	0.222222	1
	122	125.6		0.54538	0.55		0.863636	0.0666667	0.15	0.0212766	0.818			0.142857	0.05	0.411765	0.2	0.555556
	176.71	134.57		0.59769	0.52		0.933333	0	0.117647	0.115385	0.7			0.0833333	0.384615	0.272727	0.545455	0.4
	221.63	113.03		0.50291	0.39		0.811321	0		0.152174				0	0	0.3	0.2	0.933333
	200.47	97.75		0.38833	0.39		1	0.0344828
	112.57	190.96		0.47437	0.63		0.619048	0.0357143
	122.67	99.4		0.47695	0.44		1	0.137931
	96	153.4		0.48066	0.42		0.611111	0.151515
	45	110.57		0.42122	0.51		0.769231
	127.38	109.56		0.4083	0.41		1
	54.4	199.52		0.31099	0.49		0.555556
	178.5	145.63		0.75499	0.45		0.4

## Sheet: Figure 8
Fig 8e	Bout duration			Relative delta
	Induced	Natural		Induced	Natural
	100.444	153.48		0.5702	0.59361
	80	101.58		0.4212	0.44215
	76.8	157.4		0.3559	0.43477
	81.6	117.28		0.4693	0.50704
	47	108.82		0.3332	0.42241
	70	124.71		0.4566	0.57974
	87	153.24		0.5061	0.50552

## Sheet: Supplementary Fig 1
s.fig1 b	Wake time per hour							s.fig1 b	NREM time per hour							s.fig1 b	REM time per hour
Hour#	Motor-mean	Motor-SEM	SD+RS/mewan	SD+RS/SEM	Sham-mean	Sham-SEM		Hour#	Motor-mean	Motor-SEM	SD+RS/mewan	SD+RS/SEM	Sham-mean	Sham-SEM		Hour#	Motor-mean	Motor-SEM	SD+RS/mewan	SD+RS/SEM	Sham-mean	Sham-SEM
1	31.5267	10.6518	35.9	8.5327	13.8933	3.61966		1	24.6467	9.14221	20.5267	6.95867	40.2467	2.97365		1	3.8	1.57293	3.55333	1.72268	5.83333	0.677495
2	8.99333	2.39904	16.7067	4.28853	25.6133	6.44823		2	44.0267	2.16539	38.4933	3.64688	28.44	5.51202		2	6.97333	0.693974	4.79333	1.09171	5.94	0.969043
3	35.6	6.76765	26.2133	5.69634	24.7133	6.22156		3	21.6867	6.15126	30.4467	5.20707	30.0133	5.4049		3	2.69333	0.935082	3.32	0.6217	5.24667	0.889607
4	25.4333	9.65287	52.52	1.99147	8.07333	3.1918		4	29.6333	7.93017	7.46667	1.98844	43.5667	2.1632		4	4.92	1.76914	0	0	8.35333	1.1486
5	22.8333	7.31757	41.82	2.15705	22.5133	6.20244		5	31.8467	6.34969	18.16	2.15871	31.46	5.24561		5	5.31333	0.970945	0	0	6.02	1.18146
6	22	4.06561	41.9667	1.95894	12.3267	4.72409		6	32.7	3.37907	18.02	1.95822	40.2467	3.78734		6	5.27333	1.2329	0	0	7.4	1.03677
7	25.14	7.08006	32.7333	1.90887	32.0533	2.31473		7	29.82	5.57573	27.2533	1.91409	24.6533	1.7809		7	5.03333	1.59021	0	0	3.29333	0.643894
8	59.38	0.603379	33.3067	1.02683	19.2733	4.96943		8	0.6	0.6	26.5	1.0089	34.2067	3.89727		8	0	0	0.173333	0.173333	6.49333	1.1452
9	51.0133	5.33963	31.6	1.78076	19.5333	5.82664		9	8.98	5.34243	27.5067	1.81938	36.6	4.89264		9	0	0	0.886667	0.67178	3.86	1.11601
10	4.97333	0.488126	17.1867	4.50124	18	6.15515		10	47.7333	0.99152	34.0467	3.63475	35.7733	5.26011		10	7.26667	0.964423	8.74667	1.01306	6.2	0.94669
11	23.7067	4.55094	15.7667	3.66435	17.9867	3.29917		11	31.78	4.00345	37.8	3.01828	36.1067	2.06896		11	4.50667	0.66878	6.42667	1.22775	5.9	1.26236
12	18.92	5.7149	13.8	4.98202	24.2933	4.15662		12	35.4533	4.43613	37.9867	3.93114	31.34	3.82934		12	5.60667	1.46042	8.19333	1.29002	4.34	0.610592
s.fig1 c	NREM time/2h							s.fig1 c	REM time/2h							s.fig1 c	Wake time/2h
	Motor	SD	RS	Sham					Motor	SD	RS	Sham					Motor	SD	RS	Sham
	0	55.7333	82.5	79.4					0	0.266667	15.3667	10.5667					119.967	64	22.1	30
	1.66667	56.4333	70.4667	68.3333					0	0	14.9333	10.2667					118.3	63.5333	34.5667	41.3667
	25.9	54.3	72.0667	66.5					0	0.633333	12.8333	8.2					94.1	65.0333	35.1	45.2667
	20.3333	52	76.1333	68.6					0	4.4	15.8	8.6					99.6333	63.5667	28.0333	42.7667
	0	51.5667	77.7667	71.2					0	0	14.1667	14.1333					119.967	68.4	28.0333	34.6333
s.fig 1d	NREM bouts/2h							s.fig 1d	bout duration							s.fig 1e	Wake-NREM transition
	Motor	SD	RS	Sham				Motor	SD	RS	Sham					Motor	SD	RS	Sham
	0	43	21	24				nan	77.7674	204.381	198.417					0	43	20	23
	1	49	19	22				100	69.102	192.105	186.273					1	49	18	21
	10	46	21	31				155.4	70.7391	269.714	128.581					10	44	19	30
	8	42	22	22				152.25	74.2857	169.364	187					8	42	22	21
	0	42	20	24				nan	73.6667	210.6	178					0	42	17	23

## Sheet: Supplementary Fig 2
s.fig 2c	cell counting
	Slc17a6	Slc32a1
	0.867925	0
	1	0
	0.9	0
	0.909091	0
	0.923077	0
	0.9	0

## Sheet: Supplementary Fig 3
s.fig 3d	selectivity index			s.fig 3d	wake-active cells
cell#	N-W index	R-W index		Wake	NREM	REM
1	-0.4204	-0.8037		14.387	5.871	1.566
2	0.0771	-0.5203		5.3	3.779	0
3	-0.1675	-1		11.907	3.497	1.541
4	-0.546	-0.7708		27.746	1.075	14.57
5	-0.1068	0.8675		8.634	0.422	2.41
6	-0.3967	0.4846		3.404	0.641	0
7	-0.9254	-0.3114		10.703	7.653	0
8	-0.0545	0.8475		30.114	2.429	12.783
9	0.3619	-0.5445		7.165	0.255	0
10	0.4111	0.8662		12.222	3.194	6.049
11	-0.6029	0.3163		9.418	0.76	0
12	-0.439	0.841		15.526	3.255	0
13	-0.6918	0.3333		37.313	2.73	0
14	-0.9068	-0.5636		6.369	0.595	4.418
15	-0.9408	0.3718		6.926	0.874	3.881
16	-1	0.8763		10.932	1.942	0
17	-0.6831	-1		15.231	2.354	0
18	-0.1662	-1		26.554	0.337	0
19	0.4484	-0.2082		3.173	1.326	0
20	-0.8507	-0.404		9.06	3.013	0
21	-0.9313	-1		0.871	0	0
22	-0.5856	-0.3379		15.038	3.121	1.327
23	-0.8228	0.7021		18.586	0.135	0
24	-0.8507	-1		39.827	1.881	0
25	0.3811	-1		9.368	0.875	0
26	-0.4821	0.8153		9.979	0.191	5.729
27	-0.6534	-1		14.563	1.045	0.333
28	-0.8636	-1		8.79	0.115	2.955
29	0.4983	0.2195		7.813	0.364	0
30	-0.8291	-0.1809		243.768	22.978	20.788
31	-0.8785	0.5187		77.537	36.308	47.489
32	-0.7759	-0.2818		20.031	7.194	12.015
33	-0.6983	-1		18.54	0	10.165
34	-0.7323	-1		49.995	5.644	5.308
35	-0.9749	-1		12.811	4.436	4.623
36	-0.4105	-1		16.253	1.006	12.754
37	-0.5009	-1		23.313	3.247	8.331
38	-1	-1		23.703	2.441	1.987
39	0.4447	-1		11.981	3.872	8.023
40	-0.6563	-0.8378		15.327	14.611	5.655
41	-0.9856	-1
42	-0.9098	-1
43	0.5356	0.5735
44	0.0921	0.2223
45	0.2706	0.5412
46	-0.8292	-1
47	0.8915	-1
48	0.2813	-0.0418
49	-0.9624	-0.2706
50	-0.8661	-0.9553
51	-0.9742	-0.4968
52	-0.5098	0.0481
53	-0.911	-1
54	0.3511	0.7261
55	0.3089	-0.608
56	-0.7878	0.2803
57	-0.8277	-0.8428
58	-0.8831	0.3436
59	-0.3622	-0.2403
60	-0.4715	-0.2501
61	-1	-0.2918
62	-0.7971	-0.808
63	-0.4856	-0.4697
64	-0.8834	-0.1206
65	0.5971	0.5221
66	-0.7555	-0.4735
67	-0.8133	-0.8453
68	-0.5115	-0.1979
69	-0.0239	-0.461
70	0.1229	-1

[truncated: 5 more sheets: Supplementary Fig 5, Supplementary Fig 7, Supplementary Fig 8, Supplementary Fig 11, Supplementary Fig 15]
